# Supplementary material for: ﻿Taxonomic and nomenclatural history of Neckera (Bryophyta, Neckeraceae), including reinstatement of Rhystophyllum, the correct name for a segregate of this genus
Source: PhytoKeys. 2025 Dec 2;267:59–80. doi: 10.3897/phytokeys.267.171699 (PMC12690376; doi:10.3897/phytokeys.267.171699)
Supplement: XML Treatment for Neckera [file phytokeys.267.171699-treatment1.xml]

<!DOCTYPE tp:taxon-treatment
  PUBLIC "-//TaxonX//DTD Taxonomic Treatment Publishing DTD v0 20100105//EN" "tax-treatment-NSO.dtd">
<tp:taxon-treatment xmlns:tp="http://www.plazi.org/taxpub"><tp:treatment-meta><kwd-group><label>Taxon classification</label><kwd>
              <named-content content-type="kingdom">Plantae</named-content>
            </kwd><kwd>
              <named-content content-type="order">Hypnales</named-content>
            </kwd><kwd>
              <named-content content-type="family">Neckeraceae</named-content>
            </kwd></kwd-group><mixed-citation publication-type="journal"><person-group><name><surname>Ochyra</surname><given-names>Ryszard</given-names></name><name><surname>Plášek</surname><given-names>Vítězslav</given-names></name><name><surname>Brinda</surname><given-names>John C.</given-names></name></person-group><article-title>﻿Taxonomic and nomenclatural history of <italic><tp:taxon-name><tp:taxon-name-part taxon-name-part-type="genus" reg="Neckera">Neckera</tp:taxon-name-part></tp:taxon-name></italic> (<tp:taxon-name><tp:taxon-name-part taxon-name-part-type="phylum">Bryophyta</tp:taxon-name-part></tp:taxon-name>, <tp:taxon-name><tp:taxon-name-part taxon-name-part-type="family">Neckeraceae</tp:taxon-name-part></tp:taxon-name>), including reinstatement of <italic><tp:taxon-name><tp:taxon-name-part taxon-name-part-type="genus" reg="Rhystophyllum">Rhystophyllum</tp:taxon-name-part></tp:taxon-name></italic>, the correct name for a segregate of this genus</article-title><source>PhytoKeys</source><day>02</day><month>12</month><year>2025</year><volume>267</volume><fpage>59</fpage><lpage>80</lpage><pub-id pub-id-type="doi">10.3897/phytokeys.267.171699</pub-id></mixed-citation></tp:treatment-meta><tp:nomenclature><label>﻿</label><tp:taxon-name><object-id xmlns:xlink="http://www.w3.org/1999/xlink" content-type="arpha" xlink:type="simple">0EE0A593-8384-5741-A379-7309C513D74C</object-id>
            <tp:taxon-name-part taxon-name-part-type="genus" reg="Neckera">Neckera</tp:taxon-name-part>
          </tp:taxon-name><tp:taxon-authority>Hedw., Spec. Musc. Frond.: 200. 1801</tp:taxon-authority><tp:taxon-status xmlns:xlink="http://www.w3.org/1999/xlink" xlink:type="simple">nom. cons.</tp:taxon-status><tp:nomenclature-citation-list><tp:nomenclature-citation><tp:taxon-name>
                <tp:taxon-name-part taxon-name-part-type="genus" reg="Neckera"/>
              </tp:taxon-name><comment>≡ <tp:taxon-name><tp:taxon-name-part taxon-name-part-type="genus" reg="Neckera">Neckera</tp:taxon-name-part></tp:taxon-name> [unranked] <tp:taxon-name><tp:taxon-name-part taxon-name-part-type="genus" reg="Cryptopodia">Cryptopodia</tp:taxon-name-part></tp:taxon-name> Röhl., Borkhausen’s Ringen: 148. 1808 ≡ <tp:taxon-name><tp:taxon-name-part taxon-name-part-type="genus" reg="Neckera">Neckera</tp:taxon-name-part></tp:taxon-name> [unranked] <tp:taxon-name><tp:taxon-name-part taxon-name-part-type="genus" reg="Distichia">Distichia</tp:taxon-name-part></tp:taxon-name> Brid., Muscol. Recent. Suppl. 4: xvi, 137. 1819 ≡ <tp:taxon-name><tp:taxon-name-part taxon-name-part-type="genus" reg="Distichia">Distichia</tp:taxon-name-part></tp:taxon-name> Brid., Bryol. Univ. 1: xxxvii. 1826; 2: 238, 757, 787, 811. 1827 ≡ <tp:taxon-name><tp:taxon-name-part taxon-name-part-type="genus" reg="Neckera">Neckera</tp:taxon-name-part> <tp:taxon-name-part taxon-name-part-type="infraspecific-rank">subg.</tp:taxon-name-part> <tp:taxon-name-part taxon-name-part-type="subgenus" reg="Distichia">Distichia</tp:taxon-name-part></tp:taxon-name> (Brid.) Brid., Bryol. Univ. 2: 238, 757. 1827 ≡ <tp:taxon-name><tp:taxon-name-part taxon-name-part-type="genus" reg="Cryptopodium">Cryptopodium</tp:taxon-name-part></tp:taxon-name> Fürnr., Flora 12(2, Beil. 1): 81. 1827 ≡ <tp:taxon-name><tp:taxon-name-part taxon-name-part-type="genus" reg="Braunia">Braunia</tp:taxon-name-part></tp:taxon-name> Hornsch., Jahrb. Wiss. Krit. 1828(59/60): 467. 1828, <italic>nom. illeg</italic>. ≡ <tp:taxon-name><tp:taxon-name-part taxon-name-part-type="genus" reg="Neckera">Neckera</tp:taxon-name-part> <tp:taxon-name-part taxon-name-part-type="infraspecific-rank">subg.</tp:taxon-name-part> <tp:taxon-name-part taxon-name-part-type="subgenus" reg="Cryptopodia">Cryptopodia</tp:taxon-name-part></tp:taxon-name> (Röhl.) Rchb., Consp., Regn. Veg. 1: 33. 1828 ≡ <tp:taxon-name><tp:taxon-name-part taxon-name-part-type="genus" reg="Cryptopodia">Cryptopodia</tp:taxon-name-part></tp:taxon-name> (Röhl.) Fürnr., Flora 12(2, Ergänzugsbl.): 49. 1829 ≡ <tp:taxon-name><tp:taxon-name-part taxon-name-part-type="genus" reg="Neckera">Neckera</tp:taxon-name-part> <tp:taxon-name-part taxon-name-part-type="infraspecific-rank">sect.</tp:taxon-name-part> <tp:taxon-name-part taxon-name-part-type="section" reg="Distichia">Distichia</tp:taxon-name-part></tp:taxon-name> (Brid.) Müll.Hal., Linnaea 18: 707. 1844 ≡ <tp:taxon-name><tp:taxon-name-part taxon-name-part-type="genus" reg="Eleutera">Eleutera</tp:taxon-name-part></tp:taxon-name> P.Beauv. <italic>ex</italic> Stuntz, Bull. Torrey Bot. Club 27: 202. 1900, <italic>nom. illeg</italic>. ≡ <tp:taxon-name><tp:taxon-name-part taxon-name-part-type="genus" reg="Neckera">Neckera</tp:taxon-name-part> <tp:taxon-name-part taxon-name-part-type="infraspecific-rank">sect.</tp:taxon-name-part> <tp:taxon-name-part taxon-name-part-type="section" reg="Cryptopodia">Cryptopodia</tp:taxon-name-part></tp:taxon-name> (Röhl.) Broth. in Engl. &amp; Prantl, Nat. Pflanzenfam. 1(3): 843. 1906. Typus: <tp:taxon-name><tp:taxon-name-part taxon-name-part-type="genus" reg="Neckera">Neckera</tp:taxon-name-part> <tp:taxon-name-part taxon-name-part-type="species" reg="pennata">pennata</tp:taxon-name-part></tp:taxon-name> (<italic>vide</italic><xref ref-type="bibr" rid="B88">Schimper 1860</xref>: t.p., 732). </comment></tp:nomenclature-citation><tp:nomenclature-citation><tp:taxon-name>
                <tp:taxon-name-part taxon-name-part-type="genus" reg="Neckera"/>
              </tp:taxon-name><comment>= <tp:taxon-name><tp:taxon-name-part taxon-name-part-type="genus" reg="Alsia">Alsia</tp:taxon-name-part></tp:taxon-name> Sull., Not. Sp. Moss.: 16. 1855. Typus: <tp:taxon-name><tp:taxon-name-part taxon-name-part-type="genus" reg="Alsia">Alsia</tp:taxon-name-part> <tp:taxon-name-part taxon-name-part-type="species" reg="californica">californica</tp:taxon-name-part></tp:taxon-name> (Hook. &amp; Arn.) Sull. (<tp:taxon-name><tp:taxon-name-part taxon-name-part-type="genus" reg="Neckera">Neckera</tp:taxon-name-part> <tp:taxon-name-part taxon-name-part-type="species" reg="californica">californica</tp:taxon-name-part></tp:taxon-name> Hook. &amp; Arn.) </comment></tp:nomenclature-citation><tp:nomenclature-citation><tp:taxon-name>
                <tp:taxon-name-part taxon-name-part-type="genus" reg="Neckera"/>
              </tp:taxon-name><comment>= <tp:taxon-name><tp:taxon-name-part taxon-name-part-type="genus" reg="Neckera">Neckera</tp:taxon-name-part></tp:taxon-name> [unranked] <tp:taxon-name><tp:taxon-name-part taxon-name-part-type="genus" reg="Douglasiella">Douglasiella</tp:taxon-name-part></tp:taxon-name> Kindb., Eur. N. Amer. Bryin. 1: 15. 1897 ≡ <tp:taxon-name><tp:taxon-name-part taxon-name-part-type="genus" reg="Neckera">Neckera</tp:taxon-name-part> <tp:taxon-name-part taxon-name-part-type="infraspecific-rank">sect.</tp:taxon-name-part> <tp:taxon-name-part taxon-name-part-type="section" reg="Douglasiella">Douglasiella</tp:taxon-name-part></tp:taxon-name> (Kindb.) Paris, Index Bryol. Suppl.: 132. 1900. Typus: <tp:taxon-name><tp:taxon-name-part taxon-name-part-type="genus" reg="Neckera">Neckera</tp:taxon-name-part> <tp:taxon-name-part taxon-name-part-type="species" reg="douglasii">douglasii</tp:taxon-name-part></tp:taxon-name> Hook. (<italic>vide</italic><xref ref-type="bibr" rid="B100">Wijk et al. 1964</xref>: 432). </comment></tp:nomenclature-citation></tp:nomenclature-citation-list></tp:nomenclature><ref-list><ref id="B88"><mixed-citation xmlns:xlink="http://www.w3.org/1999/xlink" xlink:type="simple"><person-group><name name-style="western"><surname>Schimper</surname><given-names>WPh</given-names></name></person-group> (<year>1860</year>) Synopsis muscorum europaeorum praemissa introduction de elementis bryologicis tractante. Sumptibus Librariae E. Schweizerbart, Stuttgart, vi + lix + 733 pp. [+ 1 map + pls. 1−8]</mixed-citation></ref><ref id="B100"><mixed-citation xmlns:xlink="http://www.w3.org/1999/xlink" xlink:type="simple"><person-group><name name-style="western"><surname>Wijk</surname><given-names>van der R</given-names></name><name name-style="western"><surname>Margadant</surname><given-names>WD</given-names></name><name name-style="western"><surname>Florschütz</surname><given-names>PA</given-names></name></person-group> (<year>1964</year>) <source>Index muscorum. Vol. 3 (<italic><tp:taxon-name><tp:taxon-name-part taxon-name-part-type="genus">Hypnum</tp:taxon-name-part></tp:taxon-name></italic> − O). Regnum Vegetabile 33.</source><publisher-name>International Bureau for Plant Taxonomy and Nomenclature of the International Association for Plant Taxonomy</publisher-name>, <publisher-loc>Utrecht – Netherlands</publisher-loc>, <size units="page">529 pp</size>.</mixed-citation></ref></ref-list></tp:taxon-treatment>
