# Supplementary material for: ﻿Taxonomic and nomenclatural history of Neckera (Bryophyta, Neckeraceae), including reinstatement of Rhystophyllum, the correct name for a segregate of this genus
Source: PhytoKeys. 2025 Dec 2;267:59–80. doi: 10.3897/phytokeys.267.171699 (PMC12690376; doi:10.3897/phytokeys.267.171699)
Supplement: XML Treatment for Rhystophyllum [file phytokeys.267.171699-treatment2.xml]

<!DOCTYPE tp:taxon-treatment
  PUBLIC "-//TaxonX//DTD Taxonomic Treatment Publishing DTD v0 20100105//EN" "tax-treatment-NSO.dtd">
<tp:taxon-treatment xmlns:tp="http://www.plazi.org/taxpub"><tp:treatment-meta><kwd-group><label>Taxon classification</label><kwd>
              <named-content content-type="kingdom">Plantae</named-content>
            </kwd><kwd>
              <named-content content-type="order">Hypnales</named-content>
            </kwd><kwd>
              <named-content content-type="family">Neckeraceae</named-content>
            </kwd></kwd-group><mixed-citation publication-type="journal"><person-group><name><surname>Ochyra</surname><given-names>Ryszard</given-names></name><name><surname>Plášek</surname><given-names>Vítězslav</given-names></name><name><surname>Brinda</surname><given-names>John C.</given-names></name></person-group><article-title>﻿Taxonomic and nomenclatural history of <italic><tp:taxon-name><tp:taxon-name-part taxon-name-part-type="genus" reg="Neckera">Neckera</tp:taxon-name-part></tp:taxon-name></italic> (<tp:taxon-name><tp:taxon-name-part taxon-name-part-type="phylum">Bryophyta</tp:taxon-name-part></tp:taxon-name>, <tp:taxon-name><tp:taxon-name-part taxon-name-part-type="family">Neckeraceae</tp:taxon-name-part></tp:taxon-name>), including reinstatement of <italic><tp:taxon-name><tp:taxon-name-part taxon-name-part-type="genus" reg="Rhystophyllum">Rhystophyllum</tp:taxon-name-part></tp:taxon-name></italic>, the correct name for a segregate of this genus</article-title><source>PhytoKeys</source><day>02</day><month>12</month><year>2025</year><volume>267</volume><fpage>59</fpage><lpage>80</lpage><pub-id pub-id-type="doi">10.3897/phytokeys.267.171699</pub-id></mixed-citation></tp:treatment-meta><tp:nomenclature><label>﻿</label><tp:taxon-name><object-id xmlns:xlink="http://www.w3.org/1999/xlink" content-type="arpha" xlink:type="simple">0ABC4A82-5736-5CC6-A22B-D105D9F382FA</object-id>
            <tp:taxon-name-part taxon-name-part-type="genus" reg="Rhystophyllum">Rhystophyllum</tp:taxon-name-part>
          </tp:taxon-name><tp:taxon-authority>(Müll.Hal.) Ehrh. ex E.Britton, Bryologist 8(1): 4−5. 27 Dec 1904</tp:taxon-authority><tp:nomenclature-citation-list><tp:nomenclature-citation><tp:taxon-name>
                <tp:taxon-name-part taxon-name-part-type="genus" reg="Neckera"/>
              </tp:taxon-name><comment>≡ <tp:taxon-name><tp:taxon-name-part taxon-name-part-type="genus" reg="Neckera">Neckera</tp:taxon-name-part> <tp:taxon-name-part taxon-name-part-type="infraspecific-rank">subsect.</tp:taxon-name-part> <tp:taxon-name-part taxon-name-part-type="subsection" reg="Rhystophyllum">Rhystophyllum</tp:taxon-name-part></tp:taxon-name> Müll.Hal., Syn. Musc. Frond. 2: 46. Sept 1850 ≡ <tp:taxon-name><tp:taxon-name-part taxon-name-part-type="genus" reg="Neckera">Neckera</tp:taxon-name-part> <tp:taxon-name-part taxon-name-part-type="infraspecific-rank">sect.</tp:taxon-name-part> <tp:taxon-name-part taxon-name-part-type="section" reg="Rhystophyllum">Rhystophyllum</tp:taxon-name-part></tp:taxon-name> (Müll.Hal.) Mitt., J. Linn. Soc. Bot. 12: 453. 1869 ≡ <tp:taxon-name><tp:taxon-name-part taxon-name-part-type="genus" reg="Neckera">Neckera</tp:taxon-name-part> <tp:taxon-name-part taxon-name-part-type="infraspecific-rank">subg.</tp:taxon-name-part> <tp:taxon-name-part taxon-name-part-type="subgenus" reg="Rhystophyllum">Rhystophyllum</tp:taxon-name-part></tp:taxon-name> (Müll.Hal.) Wijk, Margad. &amp; Florsch., Regnum Veg. 33: 432. 1964, <italic>nom. inval. err. pro sect</italic>. ≡ <tp:taxon-name><tp:taxon-name-part taxon-name-part-type="genus" reg="Exsertotheca">Exsertotheca</tp:taxon-name-part></tp:taxon-name> S.Olsson, Enroth &amp; D.Quandt, Taxon 60(1): 45. 2011. Typus: <tp:taxon-name><tp:taxon-name-part taxon-name-part-type="genus" reg="Rhystophyllum">Rhystophyllum</tp:taxon-name-part> <tp:taxon-name-part taxon-name-part-type="species" reg="crispum">crispum</tp:taxon-name-part></tp:taxon-name> (Hedw.) Ochyra, Plášek &amp; Brinda (<tp:taxon-name><tp:taxon-name-part taxon-name-part-type="genus" reg="Neckera">Neckera</tp:taxon-name-part> <tp:taxon-name-part taxon-name-part-type="species" reg="crispa">crispa</tp:taxon-name-part></tp:taxon-name> Hedw., <italic>vide</italic><xref ref-type="bibr" rid="B80">Pfeiffer 1874</xref>: 965). </comment></tp:nomenclature-citation></tp:nomenclature-citation-list></tp:nomenclature><ref-list><ref id="B80"><mixed-citation xmlns:xlink="http://www.w3.org/1999/xlink" xlink:type="simple"><person-group><name name-style="western"><surname>Pfeiffer</surname><given-names>LKG</given-names></name></person-group> (<year>1874</year>) Nomenclator botanicus. Nominum ad finem anni 1858 publici juris factorum, classes, ordines, tribus, familias, divisiones, genera, subgenera vel sectiones designantium enumeratio alphabetica. Adjectis auctoribus, temporibus, locis systematicis apud varios, notis literariis atque etymologicis et synonymis. Vol. 2. Pars altera. Sumptibus Theodori Fischeri, Cassellis, 761−1698. <ext-link xlink:href="10.5962/bhl.title.10853" ext-link-type="doi" xlink:type="simple">https://doi.org/10.5962/bhl.title.10853</ext-link></mixed-citation></ref></ref-list></tp:taxon-treatment>
