# Supplementary material for: ﻿Taxonomic and nomenclatural history of Neckera (Bryophyta, Neckeraceae), including reinstatement of Rhystophyllum, the correct name for a segregate of this genus
Source: PhytoKeys. 2025 Dec 2;267:59–80. doi: 10.3897/phytokeys.267.171699 (PMC12690376; doi:10.3897/phytokeys.267.171699)
Supplement: XML Treatment for Rhystophyllum baeticum [file phytokeys.267.171699-treatment3.xml]

<!DOCTYPE tp:taxon-treatment
  PUBLIC "-//TaxonX//DTD Taxonomic Treatment Publishing DTD v0 20100105//EN" "tax-treatment-NSO.dtd">
<tp:taxon-treatment xmlns:tp="http://www.plazi.org/taxpub"><tp:treatment-meta><kwd-group><label>Taxon classification</label><kwd>
              <named-content content-type="kingdom">Plantae</named-content>
            </kwd><kwd>
              <named-content content-type="order">Hypnales</named-content>
            </kwd><kwd>
              <named-content content-type="family">Neckeraceae</named-content>
            </kwd></kwd-group><mixed-citation publication-type="journal"><person-group><name><surname>Ochyra</surname><given-names>Ryszard</given-names></name><name><surname>Plášek</surname><given-names>Vítězslav</given-names></name><name><surname>Brinda</surname><given-names>John C.</given-names></name></person-group><article-title>﻿Taxonomic and nomenclatural history of <italic><tp:taxon-name><tp:taxon-name-part taxon-name-part-type="genus" reg="Neckera">Neckera</tp:taxon-name-part></tp:taxon-name></italic> (<tp:taxon-name><tp:taxon-name-part taxon-name-part-type="phylum">Bryophyta</tp:taxon-name-part></tp:taxon-name>, <tp:taxon-name><tp:taxon-name-part taxon-name-part-type="family">Neckeraceae</tp:taxon-name-part></tp:taxon-name>), including reinstatement of <italic><tp:taxon-name><tp:taxon-name-part taxon-name-part-type="genus" reg="Rhystophyllum">Rhystophyllum</tp:taxon-name-part></tp:taxon-name></italic>, the correct name for a segregate of this genus</article-title><source>PhytoKeys</source><day>02</day><month>12</month><year>2025</year><volume>267</volume><fpage>59</fpage><lpage>80</lpage><pub-id pub-id-type="doi">10.3897/phytokeys.267.171699</pub-id></mixed-citation></tp:treatment-meta><tp:nomenclature><label>﻿</label><tp:taxon-name><object-id xmlns:xlink="http://www.w3.org/1999/xlink" content-type="arpha" xlink:type="simple">6EBB17B2-F6D0-5B93-B932-F273986ADEA3</object-id>
            <tp:taxon-name-part taxon-name-part-type="genus" reg="Rhystophyllum">Rhystophyllum</tp:taxon-name-part>
            <tp:taxon-name-part taxon-name-part-type="species" reg="baeticum">baeticum</tp:taxon-name-part>
          </tp:taxon-name><tp:taxon-authority>(J.Guerra, J.F.Jiménez &amp; J.A.Jiménez) Ochyra, Plášek &amp; Brinda</tp:taxon-authority><tp:taxon-status xmlns:xlink="http://www.w3.org/1999/xlink" xlink:type="simple">comb. nov.</tp:taxon-status></tp:nomenclature><tp:treatment-sec sec-type="Basionym" id="SECID0EZCAI"><title>Basionym.</title><p><italic><tp:taxon-name><tp:taxon-name-part taxon-name-part-type="genus" reg="Neckera">Neckera</tp:taxon-name-part> <tp:taxon-name-part taxon-name-part-type="species" reg="baetica">baetica</tp:taxon-name-part></tp:taxon-name></italic> J.Guerra, J.F.Jiménez &amp; J.A.Jiménez, Nova Hedwigia 91: 259. 2010.</p></tp:treatment-sec></tp:taxon-treatment>
