# Supplementary material for: ﻿Taxonomic and nomenclatural history of Neckera (Bryophyta, Neckeraceae), including reinstatement of Rhystophyllum, the correct name for a segregate of this genus
Source: PhytoKeys. 2025 Dec 2;267:59–80. doi: 10.3897/phytokeys.267.171699 (PMC12690376; doi:10.3897/phytokeys.267.171699)
Supplement: XML Treatment for Alleniella [file phytokeys.267.171699-treatment6.xml]

<!DOCTYPE tp:taxon-treatment
  PUBLIC "-//TaxonX//DTD Taxonomic Treatment Publishing DTD v0 20100105//EN" "tax-treatment-NSO.dtd">
<tp:taxon-treatment xmlns:tp="http://www.plazi.org/taxpub"><tp:treatment-meta><kwd-group><label>Taxon classification</label><kwd>
              <named-content content-type="kingdom">Plantae</named-content>
            </kwd><kwd>
              <named-content content-type="order">Hypnales</named-content>
            </kwd><kwd>
              <named-content content-type="family">Neckeraceae</named-content>
            </kwd></kwd-group><mixed-citation publication-type="journal"><person-group><name><surname>Ochyra</surname><given-names>Ryszard</given-names></name><name><surname>Plášek</surname><given-names>Vítězslav</given-names></name><name><surname>Brinda</surname><given-names>John C.</given-names></name></person-group><article-title>﻿Taxonomic and nomenclatural history of <italic><tp:taxon-name><tp:taxon-name-part taxon-name-part-type="genus" reg="Neckera">Neckera</tp:taxon-name-part></tp:taxon-name></italic> (<tp:taxon-name><tp:taxon-name-part taxon-name-part-type="phylum">Bryophyta</tp:taxon-name-part></tp:taxon-name>, <tp:taxon-name><tp:taxon-name-part taxon-name-part-type="family">Neckeraceae</tp:taxon-name-part></tp:taxon-name>), including reinstatement of <italic><tp:taxon-name><tp:taxon-name-part taxon-name-part-type="genus" reg="Rhystophyllum">Rhystophyllum</tp:taxon-name-part></tp:taxon-name></italic>, the correct name for a segregate of this genus</article-title><source>PhytoKeys</source><day>02</day><month>12</month><year>2025</year><volume>267</volume><fpage>59</fpage><lpage>80</lpage><pub-id pub-id-type="doi">10.3897/phytokeys.267.171699</pub-id></mixed-citation></tp:treatment-meta><tp:nomenclature><label>﻿</label><tp:taxon-name><object-id xmlns:xlink="http://www.w3.org/1999/xlink" content-type="arpha" xlink:type="simple">684DF9ED-73A7-5191-846A-AC4C1B29C1BF</object-id>
            <tp:taxon-name-part taxon-name-part-type="genus" reg="Alleniella">Alleniella</tp:taxon-name-part>
          </tp:taxon-name><tp:taxon-authority>S.Olsson, Enroth &amp; D.Quandt, Taxon 60(1): 45. 2011</tp:taxon-authority><tp:nomenclature-citation-list><tp:nomenclature-citation><tp:taxon-name>
                <tp:taxon-name-part taxon-name-part-type="genus" reg="Neckera"/>
              </tp:taxon-name><comment>= <tp:taxon-name><tp:taxon-name-part taxon-name-part-type="genus" reg="Leskea">Leskea</tp:taxon-name-part></tp:taxon-name> [unranked] Complanatae Brid., Muscol. Recent. Suppl. 2: 50. 1812 ≡ <tp:taxon-name><tp:taxon-name-part taxon-name-part-type="genus" reg="Hypnum">Hypnum</tp:taxon-name-part> <tp:taxon-name-part taxon-name-part-type="infraspecific-rank">sect.</tp:taxon-name-part> <tp:taxon-name-part taxon-name-part-type="section" reg="Complanata">Complanata</tp:taxon-name-part></tp:taxon-name> (Brid.) Arn., Disp. Méth. Mousses: 58. 1825. Typus: <tp:taxon-name><tp:taxon-name-part taxon-name-part-type="genus" reg="Leskea">Leskea</tp:taxon-name-part> <tp:taxon-name-part taxon-name-part-type="species" reg="complanata">complanata</tp:taxon-name-part></tp:taxon-name> Hedw., syn. nov. </comment></tp:nomenclature-citation><tp:nomenclature-citation><tp:taxon-name>
                <tp:taxon-name-part taxon-name-part-type="genus" reg="Neckera"/>
              </tp:taxon-name><comment>= <tp:taxon-name><tp:taxon-name-part taxon-name-part-type="genus" reg="Neckera">Neckera</tp:taxon-name-part> <tp:taxon-name-part taxon-name-part-type="infraspecific-rank">subsect.</tp:taxon-name-part> <tp:taxon-name-part taxon-name-part-type="subsection" reg="Leiophyllum">Leiophyllum</tp:taxon-name-part></tp:taxon-name> Müll.Hal., Syn. Musc. Frond. 2: 41. Sept 1850 ≡ <tp:taxon-name><tp:taxon-name-part taxon-name-part-type="genus" reg="Neckera">Neckera</tp:taxon-name-part> <tp:taxon-name-part taxon-name-part-type="infraspecific-rank">sect.</tp:taxon-name-part> <tp:taxon-name-part taxon-name-part-type="section" reg="Leiophyllum">Leiophyllum</tp:taxon-name-part></tp:taxon-name> (Müll.Hal.) Lindb., <tp:taxon-name><tp:taxon-name-part taxon-name-part-type="subphylum">Musci</tp:taxon-name-part></tp:taxon-name> Scand.: 40. 1879 ≡ <tp:taxon-name><tp:taxon-name-part taxon-name-part-type="genus" reg="Neckera">Neckera</tp:taxon-name-part> <tp:taxon-name-part taxon-name-part-type="infraspecific-rank">subg.</tp:taxon-name-part> <tp:taxon-name-part taxon-name-part-type="subgenus" reg="Leiophyllum">Leiophyllum</tp:taxon-name-part></tp:taxon-name> (Müll.Hal.) Lindb. <italic>ex</italic> Wijk, Margad. &amp; Florsch., Regnum Veg. 33: 432. 1964, <italic>nom. inval. err. pro sect</italic>. Typus: <tp:taxon-name><tp:taxon-name-part taxon-name-part-type="genus" reg="Neckera">Neckera</tp:taxon-name-part> <tp:taxon-name-part taxon-name-part-type="species" reg="leiophylla">leiophylla</tp:taxon-name-part></tp:taxon-name> W.Gümbel. <italic>ex</italic> Müll.Hal. [= <tp:taxon-name><tp:taxon-name-part taxon-name-part-type="genus" reg="Alleniella">Alleniella</tp:taxon-name-part> <tp:taxon-name-part taxon-name-part-type="species" reg="besseri">besseri</tp:taxon-name-part></tp:taxon-name> (Łobarz.) S.Olsson, Enroth &amp; D.Quandt], syn. nov. </comment></tp:nomenclature-citation></tp:nomenclature-citation-list></tp:nomenclature></tp:taxon-treatment>
